# Supplementary material for: Retinal Disease Variability in Female Carriers of RPGR Variants Associated with Retinitis Pigmentosa: Clinical and Genetic Parameters
Source: Genes (Basel). 2025 Feb 13;16(2):221. doi: 10.3390/genes16020221 (PMC11855607; doi:10.3390/genes16020221)
Supplement: Supplementary file 1 [file genes-16-00221-s001.zip]

Archive with 4 entries (4 files):
- Supplementary Table S1_Summary of clinical tests Tracked.pdf
- Supplementary Table S2_detailed demographics_Clean Tracked.pdf
- Supplementary Table S3_clinical tests.pdf
- Supplementary Table S4_genetic variant.pdf
